# Supplementary material for: Potent Preorganized Pyrazolidine Cyclophilin D Inhibitors Prevent Mitochondrial and Organ Injury in a Mouse Pancreatitis Disease Model
Source: J Med Chem. 2025 Nov 10;68(22):23910–24. doi: 10.1021/acs.jmedchem.5c01146 (PMC12670411; doi:10.1021/acs.jmedchem.5c01146)
Supplement: Supplementary file 1 [file jm5c01146_si_001.csv]

4b	O=C(NCC1=CC=C(N)C=C1)NCC(N2[C@H](CCC2)C3=CC(Cl)=CC=C3Cl)=O
4c	O=C(NCC1=CC=C(N)C=C1)NCC(N2[C@H](CCC2)C3=CC(F)=CC=C3Cl)=O
4d	O=C(NCC1=CC=C(N)C=C1)NCC(N2[C@H](CCC2)C3=CC(OC)=CC=C3Cl)=O
12a	NC1=CC=C(CNC(NCC(N2N(C3=CC=CC=C3Br)CCC2)=O)=O)C=C1
12b	NC1=CC=C(CNC(NCC(N2N(C3=CC(Cl)=CC=C3Cl)CCC2)=O)=O)C=C1
12c	NC1=CC=C(CNC(NCC(N2N(C3=CC(F)=CC=C3Cl)CCC2)=O)=O)C=C1
12d	NC1=CC=C(CNC(NCC(N2N(C3=CC(OC)=CC=C3Cl)CCC2)=O)=O)C=C1
13	NC1=CC=C(CNC(N[C@@H](C2=CC=CC=C2)C(N3N(C4=CC=CC=C4Br)CCC3)=O)=O)C=C1
18a	O=C(NCC(N1N(C2=CC=CC=C2Br)CCC1)=O)NCC3=CC([C@H]4C[C@H]([C@H](O)CO4)N5)=C5C=C3
18b	O[C@@H]([C@@H](C1)N2)CO[C@H]1C3=C2C=CC(CNC(NCC(N4N(C5=CC(F)=CC=C5Cl)CCC4)=O)=O)=C3
18c	O[C@@H]([C@@H](C1)N2)CO[C@H]1C3=C2C=CC(CNC(NCC(N4N(C5=CC(OC)=CC=C5Cl)CCC4)=O)=O)=C3
18d	O[C@@H]([C@@H](C1)N2)CO[C@H]1C3=C2C=CC(CNC(N[C@@H](C4=CC=CC=C4)C(N5N(C6=CC=CC=C6Br)CCC5)=O)=O)=C3
18e	O=C(N[C@@H](C1=CC=CC=C1)C(N2N(C3=CC(OC)=CC=C3Cl)CCC2)=O)NCC4=CC5=C(N[C@H]6[C@H](O)CO[C@@H]5C6)C=C4
18f	O=C(NCC1=CC2=C(C=C1)N[C@@H]3C[C@H]2OC[C@H]3O)N[C@H](C(N4N(CCC4)C5=CC(F)=CC=C5Cl)=O)C6=CC=C(C7=CC=C(CN8CCOCC8)C=C7)C=C6
19	O[C@@H]([C@@H](C1)N2)CO[C@H]1C3=C2C=CC(CNC(NCC(N4[C@@H](C5=CC(F)=CC=C5Cl)CCC4)=O)=O)=C3
